# Supplementary material for: 8-Hydroxydaidzein Induces Apoptosis and Inhibits AML-Associated Gene Expression in U-937 Cells: Potential Phytochemical for AML Treatment
Source: Biomolecules. 2023 Oct 26;13(11):1575. doi: 10.3390/biom13111575 (PMC10669020; doi:10.3390/biom13111575)
Supplement: Supplementary file 1 [file biomolecules-13-01575-s001.zip]

Archive with 2 entries (2 files):
- biomolecules-2630681-original-images.pdf
- biomolecules-2630681-supplementary.pdf
